# Supplementary material for: Neuronal FcεRIα directly mediates ocular itch via IgE-immune complex in a mouse model of allergic conjunctivitis
Source: J Neuroinflammation. 2022 Feb 23;19:55. doi: 10.1186/s12974-022-02417-x (PMC8867756; doi:10.1186/s12974-022-02417-x)
Supplement: Supplementary file 2 — Additional file 2: Table S1. List of antibodies. List of antibodies for IF. [file 12974_2022_2417_MOESM2_ESM.xlsx]

## Sheet: Sheet1
Table S1. List of antibodies
Name	Dilution	Source	Identifier
Rabbit anti-FcεRIα	1:400	Abcam	Cat#: ab229889
Rabbit anti-CD3	1:100	Abcam	Cat#: ab16669
Rat anti-Ly6C/G	1:50	BD Pharmingen	Cat#: 550291
Guinea pig anti-PGP9.5	1:400	Abcam	Cat#: ab10410
Rabbit anti-IBA1	1:400	Abcam	Cat#: ab178846
Chicken anti-NF200	1:400	Abcam	Cat#: ab4680
Goat anti-CGRP	1:2000	Abcam	Cat#: ab36001
Mouse anti-GS	1:400	Abcam	Cat:# ab64613
Donkey anti-goat IgG Alexa 594
Donkey anti-goat IgG Alexa 594

## Sheet: Sheet2
Table S1. List of antibodies for IF
Name	Dilution	Source	Identifier
Rabbit anti-FcεRIα	1:400	Abcam	Cat#: ab229889
Rabbit anti-CD3	1:100	Abcam	Cat#: ab16669
Rat anti-Ly6C/G	1:50	BD Pharmingen	Cat#: 550291
Guinea pig anti-PGP9.5	1:400	Abcam	Cat#: ab10410
Rabbit anti-IBA1	1:400	Abcam	Cat#: ab178846
Chicken anti-NF200	1:400	Abcam	Cat#: ab4680
Goat anti-CGRP	1:2000	Abcam	Cat#: ab36001
Mouse anti-GS	1:400	Abcam	Cat:# ab64613
Donkey anti-mouse IgG Alexa 594	1:400	Abcam	Cat:# ab150108
Donkey anti-goat IgG Alexa 594	1:400	Abcam	Cat:# ab150132
Donkey anti-rabbit IgG Alexa 488	1:400	Abcam	Cat:# ab150073
Donkey anti-guinea pig IgG Alexa 594	1:400	Jackson ImmunoResearch labs	Cat:# 706-585-148
Goat anti-chicken IgY Alexa 594	1:400	Abcam	Cat:# ab150176
Goat anti-rat IgG Alexa 488	1:400	Abcam	Cat:# ab150157
